# Supplementary material for: Agreement and reproducibility of radiological signs in NEC using The Duke Abdominal Assessment Scale (DAAS)
Source: Pediatr Surg Int. 2016 Nov 14;33(3):335–40. doi: 10.1007/s00383-016-4022-y (PMC5310549; doi:10.1007/s00383-016-4022-y)
Supplement: Supplementary file 2 — Supplementary material 2 (XLS 30 kb) [file 383_2016_4022_MOESM2_ESM.xls]

## Sheet: Intraobserver
	Kappa	p		Kappa	p
				weighted
O1	0.7198	0		0.814	0
O2	0.1222	0.00080584		0.183	0.0002209
O3	0.3282	0		0.4717	0
O4	0.3458	0		0.5233	0
O5	0.4683	0		0.5543	0
O6	0.624	0		0.805	0
Porównanie dwóch kolejnych ocen dla tego samego lekarza
p = 0,0000	oznacza p < 0,00005

## Sheet: Intragroup
Grupa	Kappa	min	max	sd		Grupa	Kappa	min	max	sd
							weighted
G1	0.2744	0.1032	0.7198	0.2315		G1	0.3273	0.0198	0.814	0.3025
G2	0.2598	0.1373	0.3458	0.0874		G2	0.4118	0.3126	0.5233	0.0791
G3	0.3851	0.2179	0.624	0.1501		G3	0.5124	0.3278	0.805	0.1644
Średnie, min, max i odchylenia std. dla kappy w grupach:
G1 - początkujący
G2 - neonatolodzy
G3 - radiolodzy ze specjalizacją

## Sheet: Interobserver
Ocena 1	Ocena 2	Kappa	p		Ocena 1	Ocena 2	Kappa	p
							weighted				Porównania między lekarzami
O1_1	O2_1	0.1032	0.0028		O1_1	O2_1	0.0198	0.6822			Ox_y	oznacza lekarz x ocena y
O1_1	O2_2	0.273	0		O1_1	O2_2	0.451	0
O1_1	O3_1	0.1373	0.0001		O1_1	O3_1	0.3099	0			p = 0,0000	oznacza p < 0,00005
O1_1	O3_2	0.2609	0		O1_1	O3_2	0.4297	0
O1_1	O4_1	0.292	0		O1_1	O4_1	0.5353	0
O1_1	O4_2	0.1839	0		O1_1	O4_2	0.4599	0
O1_1	O5_1	0.1765	0		O1_1	O5_1	0.1607	0.0006
O1_1	O5_2	0.1216	0		O1_1	O5_2	0.1275	0.0017
O1_1	O6_1	0.06	0.0133		O1_1	O6_1	-0.0121	0.7851
O1_1	O6_2	0.1255	0		O1_1	O6_2	0.0454	0.3042
O1_2	O2_1	0.1439	0		O1_2	O2_1	0.0512	0.3102
O1_2	O2_2	0.2845	0		O1_2	O2_2	0.4449	0
O1_2	O3_1	0.1574	0		O1_2	O3_1	0.3257	0
O1_2	O3_2	0.2723	0		O1_2	O3_2	0.4107	0
O1_2	O4_1	0.2145	0		O1_2	O4_1	0.4383	0
O1_2	O4_2	0.1512	0.0002		O1_2	O4_2	0.399	0
O1_2	O5_1	0.1361	0		O1_2	O5_1	0.1628	0.0007
O1_2	O5_2	0.0927	0.001		O1_2	O5_2	0.1248	0.0032
O1_2	O6_1	0.0486	0.0424		O1_2	O6_1	-0.0227	0.622
O1_2	O6_2	0.1126	0		O1_2	O6_2	0.043	0.3474
O2_1	O3_1	0.0323	0.4018		O2_1	O3_1	-0.0025	0.9688
O2_1	O3_2	0.0255	0.4647		O2_1	O3_2	0.042	0.4033
O2_1	O4_1	0.0337	0.2702		O2_1	O4_1	-0.0094	0.8394
O2_1	O4_2	0.0465	0.1982		O2_1	O4_2	-0.0109	0.8449
O2_1	O5_1	0.1657	0.0003		O2_1	O5_1	0.261	0
O2_1	O5_2	0.1529	0.0006		O2_1	O5_2	0.109	0.0668
O2_1	O6_1	0.1355	0.0008		O2_1	O6_1	0.2808	0
O2_1	O6_2	0.1951	0		O2_1	O6_2	0.2883	0
O2_2	O3_1	0.1142	0.0013		O2_2	O3_1	0.1916	0.0014
O2_2	O3_2	0.2012	0		O2_2	O3_2	0.344	0
O2_2	O4_1	0.1785	0		O2_2	O4_1	0.3211	0
O2_2	O4_2	0.2962	0		O2_2	O4_2	0.4435	0
O2_2	O5_1	0.1397	0		O2_2	O5_1	0.2846	0
O2_2	O5_2	0.1134	0.0001		O2_2	O5_2	0.1929	0
O2_2	O6_1	0.0232	0.3984		O2_2	O6_1	0.1098	0.0141
O2_2	O6_2	0.06	0.0354		O2_2	O6_2	0.1654	0.0002
O3_1	O4_1	0.1373	0.0002		O3_1	O4_1	0.3126	0
O3_1	O4_2	0.2602	0		O3_1	O4_2	0.3441	0
O3_1	O5_1	0.1378	0.0018		O3_1	O5_1	0.2222	0.0011
O3_1	O5_2	0.2266	0		O3_1	O5_2	0.2649	0
O3_1	O6_1	0.1106	0.0071		O3_1	O6_1	0.1182	0.0884
O3_1	O6_2	0.1203	0.0058		O3_1	O6_2	0.2011	0.0032
O3_2	O4_1	0.171	0		O3_2	O4_1	0.3888	0
O3_2	O4_2	0.3164	0		O3_2	O4_2	0.4303	0
O3_2	O5_1	0.0754	0.025		O3_2	O5_1	0.1772	0.0005
O3_2	O5_2	0.1179	0.0005		O3_2	O5_2	0.1725	0.0002
O3_2	O6_1	0.1004	0.002		O3_2	O6_1	0.1248	0.013
O3_2	O6_2	0.0871	0.0103		O3_2	O6_2	0.1517	0.0022
O4_1	O5_1	0.1065	0.0001		O4_1	O5_1	0.1105	0.016
O4_1	O5_2	0.0757	0.0081		O4_1	O5_2	0.0971	0.0156
O4_1	O6_1	0.062	0.0148		O4_1	O6_1	0.0367	0.4079
O4_1	O6_2	0.0787	0.0044		O4_1	O6_2	0.0802	0.068
O4_2	O5_1	0.1305	0.0002		O4_2	O5_1	0.2105	0.0002
O4_2	O5_2	0.1352	0.0001		O4_2	O5_2	0.1746	0.0005
O4_2	O6_1	0.1266	0.0001		O4_2	O6_1	0.0881	0.1101
O4_2	O6_2	0.0582	0.0869		O4_2	O6_2	0.1232	0.0236
O5_1	O6_1	0.2179	0		O5_1	O6_1	0.4299	0
O5_1	O6_2	0.373	0		O5_1	O6_2	0.5271	0
O5_2	O6_1	0.2417	0		O5_2	O6_1	0.3278	0
O5_2	O6_2	0.3857	0		O5_2	O6_2	0.4306	0
